# Supplementary material for: Secondary Evolve and Resequencing: An Experimental Confirmation of Putative Selection Targets without Phenotyping
Source: Genome Biol Evol. 2020 Apr 6;12(3):151–9. doi: 10.1093/gbe/evaa036 (PMC7144549; doi:10.1093/gbe/evaa036)
Supplement: evaa036_Supplementary_Data [file evaa036_supplementary_data.zip]

Archive with 10 entries (10 files):
- FigSI2_lwz.tif
- FigSI3_lwz.tiff
- FigSI4_lwz.tiff
- FigSI5_lwz.tif
- FigSI6_lwz.tif
- supplement_GBE_3rdround.docx
- table1_supplement_GBE_update_format.docx
- table2_supplement_GBE_update_format.docx
- table3_supplement_GBE_update_format.docx
- FigSI1_lwz.tif
